# Supplementary material for: αvβ3 Integrin induces partial EMT independent of TGF-β signaling
Source: Commun Biol. 2021 Apr 21;4:490. doi: 10.1038/s42003-021-02003-6 (PMC8060333; doi:10.1038/s42003-021-02003-6)
Supplement: Supplementary file 3 — Supplementary Data 1 [file 42003_2021_2003_MOESM3_ESM.xlsx]

## Sheet: Figure 1
Fig.1b
	β3 integrin IHC score (%)
Sample	Normal	Tumor
-	34	10
+	11	19
++	7	34
+++	0	49

## Sheet: Figure 2
Fig.2e
	E-cadherin
Sample	Ctrl	β3
1	0.95	0.82
2	1.13	0.94
3	0.93	0.9
	N-cadherin
Sample	Ctrl	β3
1	1.17	3.1
2	1.13	2.39
3	0.75	1.73
	vimentin
Sample	Ctrl	β3
1	1.1	1.52
2	0.76	2.2
3	1.19	1.59
	ZEB1
Sample	Ctrl	β3
1	0.96	1.51
2	1.08	1.14
3	0.97	1.32
	OVOL1
Sample	Ctrl	β3
1	1	1.82
2	1.05	2.67
3	0.47	2.12

## Sheet: Fgiure 3
Fig.3b
	A549				H358				H460
Sample	Ctrl	β3		Sample	Ctrl	β3		Sample	Ctrl	β3
1	1.03	2.7		1	1	5.4		1	0.92	5.03
2	1.06	2.53		2	1	5.3		2	1.16	4.97
3	0.9	2.74		3	1.5	5.4		3	0.9	4.95
Fig.3c
	A549				H358				H460
Sample	Ctrl	β3		Sample	Ctrl	β3		Sample	Ctrl	β3
1	1	1.44		1	1	25		1	0.6	7.6
2	1	1.39		2	1	28		2	1.8	8.8
3	0.97	1.35		3	2	29		3	0.6	9.4
Fig.3d
	Cell migration (%)
Sample	Ctrl-Ab	Ctrl+Ab	β3-Ab	β3+Ab
1	118	103	375	168
2	76	90	372	172
3	106	104	369	189
Fig.3e
	Cell migration (%)
Sample	Ctrl sh	β3 sh #1	β3 sh #2
1	110	55	45
2	94	47	45
3	96	52	43
Fig.3f							Fig.3f
	A549 Cell proliferation (× 104 cells)							H358 Cell proliferation (× 104 cells)
Sample	Day 0	Day 1	Day 3	Day 5	Day 7		Sample	Day 0	Day 3	Day 5	Day 7
Ctrl-1	8.3	15.2	62.3	102.2	107.3		Ctrl-1	8	48.75	104.5	163.75
Ctrl-2	8.3	15.1	60.1	103.4	116.6		Ctrl-2	8	42.75	92.5	180.75
Ctrl-3	8.3	15.5	59.8	98.3	114.1		Ctrl-3	8	43.75	85.25	143.25
β3-1	8.3	17.8	101.8	129.3	142.5		β3-1	8	34.75	93.75	213.25
β3-2	8.3	18.8	93	141.9	148		β3-2	8	31.75	100.75	243
β3-3	8.3	21	97.6	133.9	152.8		β3-3	8	38.5	117.5	297
Fig.3g
	Tumor volume (mm3)
Sample	1st week	2nd week	3rd week	4th week
Ctrl-1	111	255.7	167.9	303.8
Ctrl-2	92.5	248.4	219	390.1
Ctrl-3	93.8	77.5	144.3	323.8
Ctrl-4	80.6	92.4	130.1	409.2
Ctrl-5	86.4	127	254.8	383.3
β3-1	152.5	441.8	370.4	984.1
β3-2	94.6	217.8	591.7	708.4
β3-3	92.5	402.7	533.2	881.4
β3-4	125.4	242.4	286.7	684.3
β3-5	155.6	352.8	561.8	853
Fig.3i
	Tumor weight (g)
Sample	Ctrl	β3
1	0.36	0.53
2	0.39	0.61
3	0.36	0.31
4	0.46	0.54
5	0.31	0.67
Fig.3k
	Number of colonies
Sample	Ctrl	β3
1	0	48
2	13	7
3	16	101
4	12	89
5	31	113
6	7	28

## Sheet: Figure 4
Fig. 4a
	A549
Sample	Ctrl	β3
1	24	29
2	25	30
3	24	29

## Sheet: Figure 5
Fig.5b
	Cell adhesion to fibronectin
Sample	Ctrl-Ab	Ctrl+Ab	β3-Ab	β3+Ab	D119A-Ab	D119A+Ab	Δcyto-Ab	Δcyto+Ab
1	0	0.0047	0.58	0.12	0.057	0.044	0.047	0.015
2	0.016	0.025	0.86	0.33	0.24	0.15	0.13	0.06
3	0.025	0.03	0.82	0.3	0.17	0.17	0.13	0.062
Fig.5f
	Cell migration (%)
Sample	Ctrl	β3	D119A	Δcyto
1	46	97	34	25
2	39	98	40	22
3	49	105	33	30
Fig.5g
	Cell invasion (%)
Sample	Ctrl	β3	D119A	Δcyto
1	103	135	120	104
2	103	133	101	93
3	93	143	101	96

## Sheet: Figure 6
Fig.6d
	Cell migration (%)
Sample	Ctrl-TGF	Ctrl-TGF	β3-TGF	β3l-TGF
1	61	85	100	98
2	52	65	103	106
3	49	78	97	103
Fig.6e
	Cell invasion (%)
Sample	Ctrl-TGF	Ctrl-TGF	β3-TGF	β3l-TGF
1	103	119	130	142
2	103	122	132	145
3	94	131	130	149

## Sheet: Figure 8
Fig.8b					Fig.8d
	E-cadherin					Cell migration (%)
Sample	Ctrl	β3			Sample	β3	β3-miR200
1	1	0.89			1	98	46
2	1	0.91			2	105	49
3	1	1.17			3	96	49
	N-cadherin
Sample	Ctrl	β3
1	1	0.013
2	1	0.02
3	1	0.022
	vimentin
Sample	Ctrl	β3
1	1	0.16
2	1	0.18
3	1	0.22
	ZEB1
Sample	Ctrl	β3
1	1	0.28
2	1	0.35
3	1	0.42

## Sheet: Supplementary Figure 2
sFig. 2
	ki67/total nuclei (%)
Sample	Ctrl	β3
1	26.3	46.3
2	16.3	46.9
3	29.8	52.8
